# Supplementary material for: Comparative Evaluation of Open-Source Bioinformatics Pipelines for Full-Length Viral Genome Assembly
Source: Viruses. 2024 Nov 24;16(12):1824. doi: 10.3390/v16121824 (PMC11680378; doi:10.3390/v16121824)
Supplement: Supplementary file 1 [file viruses-16-01824-s001.zip]

Archive with 1 entries (1 files):
- viruses-3296085-supplementary.pdf
